# Supplementary material for: RUNAT-BI: A Ruthenium(III) Complex as a Selective Anti-Tumor Drug Candidate against Highly Aggressive Cancer Cell Lines
Source: Cancers (Basel). 2022 Dec 22;15(1):69. doi: 10.3390/cancers15010069 (PMC9817854; doi:10.3390/cancers15010069)
Supplement: Supplementary file 1 [file cancers-15-00069-s001.zip]

Archive with 1 entries (1 files):
- cancers-2053223-supplementary.pdf
